# Supplementary material for: Correlation between Genotypic and Phenotypic Testing for Resistance to Rifampin in Mycobacterium tuberculosis Clinical Isolates in Haiti: Investigation of Cases with Discrepant Susceptibility Results
Source: PLoS One. 2014 Mar 5;9(3):e90569. doi: 10.1371/journal.pone.0090569 (PMC3944071; doi:10.1371/journal.pone.0090569)
Supplement: Table S1 — 162 cases resistant to RIF by molecular tests - rpoB mutations, specimen type and availability of direct testing of clinical specimens with MTBDRplus and GeneXpert MTB/RIF. (XLSX) [file pone.0090569.s001.xlsx]

## Sheet: Sheet1
Table S1. 162 cases resistant to RIF by molecular tests - rpoB mutations, specimen type and availability of direct testing of clinical specimens with MTBDRplus and GeneXpert MTB/RIF.
N	Sample ID	Specimen type	Direct test with MTBDRplus	Direct test with GeneXpert	Culture isolate	rpoB mutation
1	2008-1	Sputum			+	D516V
2	2008-2	Sputum			+	S531L
3	2008-3	Sputum			+	S531Q
4	2008-4	Sputum			+	S531L
5	2008-5	Sputum			+	S531L
6	2008-6	Sputum			+	S531L
7	2008-7	Sputum			+	Δ Q517,N518
8	2008-8	Sputum			+	Q513K
9	2008-9	Sputum			+	S531L
10	2008-10	Sputum			+	S531L
11	2008-11	Sputum			+	D516V
12	2008-12	Sputum			+	D516V
13	2008-13	Sputum			+	S531W
14	2008-14	Sputum			+	S531W
15	2008-15	Sputum			+	S531L
16	2008-16	Sputum			+	D516V
17	2008-17	Sputum			+	H526Y
18	2008-18	Sputum			+	L511P
19	2008-19	Sputum			+	S531L
20	2008-20	Sputum			+	S531L
21	2008-21	Sputum			+	S531L
22	2008-22	Sputum			+	D516V
23	2008-23	Sputum			+	H526D
24	2008-24	Sputum			+	Δ D516
25	2008-25	Sputum			+	S531Q
26	2008-26	Sputum			+	L511P
27	2008-27	Sputum			+	S531L
28	2008-28	Sputum			+	H526D
29	2008-29	Sputum			+	S531L
30	2008-30	Sputum			+	S531L
31	2008-31	Sputum			+	S531L
32	2008-32	Sputum			+	S531L
33	2008-33	Sputum			+	S531L
34	2009-34	Sputum			+	D516V
35	2009-35	Sputum			+	S531L
36	2009-36	Sputum			+	S531L
37	2008-37	Sputum			+	S531L
38	2008-38	Sputum			+	H526Y
39	2008-39	Sputum			+	S531L
40	2009-40	Sputum			+	H526L
41	2009-41	Sputum			+	S531L
42	2009-42	Sputum			+	D516V
43	2009-43	Sputum			+	S531L
44	2009-44	Sputum			+	S531L
45	2009-45	Sputum	y		+	D516V
46	2010-46	Sputum			+	H526R
47	2010-47	Sputum			+	S531L
48	2010-48	Sputum			+	H526Y
49	2010-49	Sputum	y		+	Δ F514,M515,D516
50	2010-50	Sputum	y		+	L511P & D516C
51	2010-51	Sputum	y		+	S531L
52	2010-52	Sputum	y		+	D516V
53	2010-53	Sputum	y		+	S531L
54	2010-54	Sputum	y		+	H526D
55	2010-55	Sputum	y		+	S531L
56	2010-56	Sputum	y		+	H526D
57	2010-57	Sputum	y		+	S531L
58	2010-58	Sputum			+	S531L
59	2010-59	Sputum	y		+	S531L
60	2010-60	Sputum	y		+	S531L
61	2010-61	Sputum	y		+	H526L
62	2010-62	Sputum	y		+	S531L
63	2010-63	Sputum			+	S531L
64	2010-64	Sputum	y		+	S531L
65	2010-65	Sputum	y		+	S531W
66	2010-66	Sputum	y		+	S531L
67	2010-67	Sputum	y		+	D516V
68	2010-68	Sputum	y		+	L511P
69	2010-69	Sputum	y		+	H526L
70	2011-70	Sputum		y	+	S531L
71	2011-71	Sputum	y		+	S531L
72	2011-72	Sputum	y		+	H526D
73	2011-73	Sputum	y		+	S531L
74	2011-74	Sputum	y		+	S531L
75	2011-75	Sputum	y		+	S531L
76	2011-76	Sputum	y	y	+	L511P
77	2011-77	Sputum	y		+	S531L
78	2011-78	Sputum			+	S531L
79	2011-79	Sputum	y		+	H526D
80	2011-80	Sputum	y		+	H526D
81	2011-81	Sputum	y		+	S531L
82	2011-82	Sputum	y	y	+	S531L
83	2011-83	Sputum	y		+	S531L
84	2011-84	Sputum	y		+	S531L
85	2011-85	Sputum	y		+	S531Q
86	2011-86	Sputum			+	S531L
87	2011-87	Sputum	y	y	+	L511P & M515T
88	2011-88	Sputum			+	S531L
89	2011-89	Sputum	y		+	S531L
90	2011-90	Sputum			+	H526D
91	2011-91	Sputum	y	y	+	S531L
92	2011-92	Sputum	y	y	+	S531L
93	2011-93	Gastric Aspirate		y	+	L511P & M515T
94	2011-94	Sputum		y	+	D516V
95	2011-95	Sputum			+	S531L
96	2011-96	Sputum	y		+	D516V
97	2011-97	Sputum		y	+	S531L
98	2011-98	Sputum	y	y	+	H526C
99	2011-99	Sputum		y	+	D516V & F514L
100	2011-100	Sputum	y	y	+	S531Q
101	2011-101	Sputum	y		+	S531L
102	2011-102	Sputum			+	L511P
103	2011-103	Sputum	y		+	S531L
104	2011-104	Sputum	y		+	S531L
105	2011-105	Sputum	y	y	+	H526L
106	2011-106	Sputum	y		+	S531L
107	2011-107	Sputum	y	y	+	H526Y
108	2011-108	Sputum	y		+	H526Y
109	2011-109	Sputum	y		+	H526Y
110	2011-110	Sputum	y		+	D516V
111	2011-111	Sputum	y	y	+	H526L
112	2011-112	Sputum	y	y	+	H526D
113	2011-113	Sputum	y		+	S531L
114	2011-114	Sputum	y	y	+	S522L
115	2011-115	Sputum	y	y	+	S531L
116	2011-116	Sputum	y		+	S531L
117	2011-117	Sputum	y		+	S531L
118	2011-118	Sputum	y	y	+	S531L
119	2011-119	Sputum		y	+	S531L
120	2011-120	Sputum	y	y	+	S531L
121	2011-121	Sputum	y		+	H526D
122	2011-122	Sputum	y	y	+	S531L
123	2011-123	Sputum		y	+	S531L
124	2011-124	Sputum			+	S531L
125	2012-125	Sputum		y	+	S531L
126	2012-126	Sputum	y	y	+	Δ M515,D516,Q517,N518
127	2012-127	Sputum	y	y	+	D516V
128	2012-128	Sputum			+	S531L
129	2012-129	Sputum	y		+	S531L
130	2012-130	Sputum	y		+	S531L
131	2012-131	Sputum		y	+	F(TTC)ins after Q513
132	2012-132	Sputum	y	y	+	S531L
133	2012-133	Sputum		y	+	S531L
134	2012-134	Sputum	y	y	+	S531W
135	2012-135	Sputum		y	+	S531L
136	2012-136	Sputum		y	+	S531L
137	2012-137	Sputum	y	y	+	S531L
138	2012-138	Sputum	y	y	+	H526Y
139	2012-139	Sputum		y	+	D516V
140	2012-140	Sputum		y	+	S531L
141	2012-141	Sputum	y		+	S531L
142	2012-142	Sputum			+	S531L
143	2012-143	Sputum		y	+	S531L
144	2012-144	Sputum		y	+	D516V
145	2012-145	Sputum		y	+	S531Q
146	2011-146	Sputum		y	+	S531L
147	2011-147	Sputum	y		+	S531W
148	2012-148	Sputum		y	+	S531W
149	2012-149	Sputum			+	S531L
150	2011-150	Sputum	y		+	T508A
151	2012-151	Sputum		y	+	T508A
152	2010-152	Sputum			+	T508T
153	2008-153	Sputum			+	T508T
154	2010-154	Sputum	y		−	n.d.
155	2011-155	Pus	y	y	−	n.d.
156	2011-156	Sputum		y	−	n.d.
157	2012-157	Sputum	y	y	−	n.d.
158	2012-158	Sputum		y	−	n.d.
159	2012-159	Sputum		y	−	n.d.
160	2012-160	Sputum		y	−	n.d.
161	2012-161	Sputum		y	−	n.d.
162	2012-162	Sputum		y	−	n.d.
